# Supplementary material for: Effect of cyclical intermittent hypoxia on Ad5CMVCre induced solitary lung cancer progression and spontaneous metastases in the KrasG12D+; p53fl/fl; myristolated p110fl/fl ROSA-gfp mouse
Source: PLoS One. 2019 Feb 27;14(2):e0212930. doi: 10.1371/journal.pone.0212930 (PMC6392281; doi:10.1371/journal.pone.0212930)
Supplement: S1 File — (XLSX) [file pone.0212930.s001.xlsx]

## Sheet: DATA
mouseid	day	tumorvol	cih
CIH1	12	1.03	1
CIH1	19	15.92	1
CIH1	26	30.09	1
CIH1	33	75.6	1
CIH1	40	150.668	1
CIH10	12	0.8308	1
CIH10	19	3.873	1
CIH10	26	17.33	1
CIH10	33	30.256	1
CIH10	40	60.34	1
CIH11	12	0.252	1
CIH11	19	8.018	1
CIH11	26	18.69	1
CIH11	33	37.27	1
CIH11	40	69.53	1
CIH14	12	0.9567	1
CIH14	19	7.86173	1
CIH14	26	37.0573	1
CIH14	33	63.53	1
CIH14	40		1
CIH16	12	0.613	1
CIH16	19	9.63795	1
CIH16	26	21.09	1
CIH16	33	23.48	1
CIH16	40	60.079	1
CIH17	12	2.78	1
CIH17	19	49.13	1
CIH17	26	68.72	1
CIH17	33	83.4137	1
CIH17	40	191.5	1
CIH18	12	0.344	1
CIH18	19	17.45	1
CIH18	26	30.79	1
CIH18	33	77.265	1
CIH18	40	116.4	1
CIH4	12	0.34	1
CIH4	19	0.73	1
CIH4	26	2.044	1
CIH4	33	26.68	1
CIH4	40	34.99	1
CIH5	12	1.832	1
CIH5	19	10.18	1
CIH5	26	19.99	1
CIH5	33	41.5	1
CIH5	40	91.49	1
CIH6	12	1.619	1
CIH6	19	8.76	1
CIH6	26	15.4	1
CIH6	33	35.74	1
CIH6	40		1
CIH7	12	3.93	1
CIH7	19	24.4	1
CIH7	26	51.7	1
CIH7	33	70.23	1
CIH7	40	147	1
SHAM1	12	1.53	0
SHAM1	19	7.58	0
SHAM1	26	10.72	0
SHAM1	33	15.12	0
SHAM1	40	37.37	0
SHAM10	12	0.16	0
SHAM10	19	0.2055	0
SHAM10	26	17.34	0
SHAM10	33	37.1445	0
SHAM10	40	66.36	0
SHAM12	12	0.134	0
SHAM12	19	2.321	0
SHAM12	26	6.967	0
SHAM12	33	31.8	0
SHAM12	40	74.13	0
SHAM13	12	0.462	0
SHAM13	19	8.542	0
SHAM13	26	16.08	0
SHAM13	33	36.08	0
SHAM13	40	70.28	0
SHAM14	12	0.16	0
SHAM14	19	2.1	0
SHAM14	26	8.031	0
SHAM14	33	17.08	0
SHAM14	40	39.246	0
SHAM16	12	0.193	0
SHAM16	19	6.676	0
SHAM16	26	19.63	0
SHAM16	33	44.12	0
SHAM16	40	107.594	0
SHAM17	12	2.073	0
SHAM17	19	11.95	0
SHAM17	26	21.49	0
SHAM17	33	46.31	0
SHAM17	40	91.22	0
SHAM18	12	0.529	0
SHAM18	19	5.722	0
SHAM18	26	11.39	0
SHAM18	33	24.49	0
SHAM18	40	49.73	0
SHAM19	12	0.864	0
SHAM19	19	5.607	0
SHAM19	26	12.28	0
SHAM19	33	24.49	0
SHAM19	40	60.61	0
SHAM2	12	0.88	0
SHAM2	19	3.93	0
SHAM2	26	7.44	0
SHAM2	33	10.85	0
SHAM2	40	40.91	0
SHAM3	12	2.87	0
SHAM3	19	9.27	0
SHAM3	26	15.77	0
SHAM3	33	24.44	0
SHAM3	40	63.8	0
SHAM7	12	2.25	0
SHAM7	19	4.29	0
SHAM7	26	14.27	0
SHAM7	33	40.46	0
SHAM7	40	68.7	0
SHAM8	12	2.25	0
SHAM8	19	4.74	0
SHAM8	26	14.36	0
SHAM8	33	25.44	0
SHAM8	40	60.11	0
